# Supplementary material for: Vibrio aestuarianus clade A and clade B isolates are associated with Pacific oyster (Magallana gigas) disease outbreaks across Ireland
Source: Microb Genom. 2023 Aug 4;9(8):mgen001078. doi: 10.1099/mgen.0.001078 (PMC10483421; doi:10.1099/mgen.0.001078)
Supplement: Supplementary material 2 [file mgen-9-1078-s002.xlsx]

## Sheet: Table S1
				Assembly Quality Control Values						Read Quality Control Values
id	Data source	Species	Isolate id Marine Institute Fish Health Unit	Number of Contigs	Largest Contig	Total Assembly Length	GC	N50	Ns per 100kbp	Number of reads pre trimming	Average read length pre trimming	Coverage of reference pre trimming	Number of reads post trimming	Average read length post trimming	Coverage of reference post trimming
16029	This publication	V. splendidus	S/31/09A	49	582193	5328264	44.19	273050	0	645271	289.012	67.7116	583489	266.135	56.3819
16035	This publication	V. splendidus	S/34/09 A	38	1564941	5333167	44.18	325767	0	837614	278.265	84.6269	774195	257.984	72.5185
16037	This publication	V. splendidus	S/31/13 A	44	1054961	5395803	44.21	578430	0	871092	275.712	87.2017	823865	253.394	75.7981
16040	This publication	V. splendidus	S/24/09B	111	470081	5677636	44.08	152610	0	669935	286.405	69.6657	615382	257.844	57.6113
16042	This publication	V. splendidus	S/35/13 A	114	472553	5761853	44.28	139083	0	676463	277.042	68.0449	630989	255.237	58.4751
16046	This publication	V. splendidus	S/028/08/A	52	611286	5489277	44.19	240621	0	664744	260.296	62.8243	581750	230.29	48.6425
16051	This publication	V. splendidus	S/27/09	52	907118	5328009	44.18	397070	0	613995	254.006	56.6258	471060	229.773	39.299
16052	This publication	V. splendidus	S/16/13 C	247	244739	6147242	44.07	67864	0	1158143	265.851	111.791	1010602	244.507	89.7173
16061	This publication	V. splendidus	S/30/08/B	57	622597	5358464	44.18	260229	0	1226583	261.826	116.605	1056673	240.068	92.1043
16065	This publication	V. splendidus	S/37/09	79	837029	5324880	44.2	183414	0	1712522	237.351	147.582	1570316	227.126	129.497
16069	This publication	V. splendidus	S/17/14 A-A	334	176431	6006754	44.12	43076	0	1911228	220.761	153.193	1726864	210.271	131.838
16070	This publication	V. splendidus	S/14/14 B	37	578762	5478257	44.14	295384	0	2425066	274.678	241.854	1270339	250.192	115.398
16073	This publication	V. splendidus	S/40/09 B	41	1418549	5330025	44.18	363053	0	1108308	249.004	100.201	904690	229.173	75.2783
16074	This publication	V. splendidus	S/30/08/A	74	486690	5533645	44.13	152106	0	551444	279.514	55.9642	514090	259.653	48.466
16075	This publication	V. splendidus	S/42/10	52	535015	4909239	43.62	193838	0	560695	281.521	57.3116	523872	245.052	46.6111
16077	This publication	V. splendidus	S/12/16B	105	400864	5422211	44.08	122703	0	825203	259.066	77.6205	634699	235.614	54.2969
16078	This publication	V. splendidus	S/028/08/B	52	677167	5348942	44.24	237423	0	288200	291.626	30.5158	258245	271.674	25.4733
16079	This publication	V. splendidus	S/63/15 B	187	219283	5740372	44.08	79470	0	268666	289.276	28.2183	244863	265.216	23.5792
12E03	Publicly accessible	V. splendidus		268	128184	5341415	44.33	42461	3	na	na	na	na	na	na
0407ZC148	Publicly accessible	V. splendidus		228	237557	5481087	44.15	46489	0	na	na	na	na	na	na
10N_222_45_C6	Publicly accessible	V. splendidus		142	235814	5589203	44.14	82988	15	na	na	na	na	na	na
10N_222_45_F4	Publicly accessible	V. splendidus		70	457750	5358582	43.71	185375	462	na	na	na	na	na	na
10N_222_46_A6	Publicly accessible	V. splendidus		145	277183	5575245	44.08	84465	7	na	na	na	na	na	na
10N_222_46_B1	Publicly accessible	V. splendidus		125	341974	5466373	44.13	118984	14	na	na	na	na	na	na
10N_222_46_B6	Publicly accessible	V. splendidus		150	235814	5588942	44.1	81497	766	na	na	na	na	na	na
10N_222_46_C2	Publicly accessible	V. splendidus		140	277122	5536146	44.1	84889	9	na	na	na	na	na	na
10N_222_46_E1	Publicly accessible	V. splendidus		148	236445	5538426	44.1	80856	12	na	na	na	na	na	na
10N_222_49_C7	Publicly accessible	V. splendidus		144	277074	5547922	44.1	84356	8	na	na	na	na	na	na
10N_222_51_B4	Publicly accessible	V. splendidus		65	343873	5593548	44.12	204583	412	na	na	na	na	na	na
10N_222_51_F8	Publicly accessible	V. splendidus		66	504588	5527052	44.15	248500	5	na	na	na	na	na	na
10N_222_51_F9	Publicly accessible	V. splendidus		64	538411	5358415	44.16	168296	14	na	na	na	na	na	na
10N_222_52_A7	Publicly accessible	V. splendidus		45	570108	5350789	44.2	221698	6	na	na	na	na	na	na
10N_222_52_F3	Publicly accessible	V. splendidus		85	422223	5788994	44.1	135258	14	na	na	na	na	na	na
10N_222_54_F7	Publicly accessible	V. splendidus		73	554756	5606923	44.05	222505	3	na	na	na	na	na	na
10N_261_45_A2	Publicly accessible	V. splendidus		52	550310	5361401	44.19	228886	350	na	na	na	na	na	na
10N_261_45_E8	Publicly accessible	V. splendidus		233	170135	5734064	44.09	69624	680	na	na	na	na	na	na
10N_261_46_B10	Publicly accessible	V. splendidus		278	173206	5842747	43.99	58078	652	na	na	na	na	na	na
10N_261_46_E9	Publicly accessible	V. splendidus		92	1115678	5925040	44.07	296189	424	na	na	na	na	na	na
10N_261_48_B5	Publicly accessible	V. splendidus		285	173958	5647752	43.66	42733	698	na	na	na	na	na	na
10N_261_48_B7	Publicly accessible	V. splendidus		64	522896	5345287	44.13	188536	285	na	na	na	na	na	na
10N_261_49_A1	Publicly accessible	V. splendidus		198	248390	5804120	44.03	91396	416	na	na	na	na	na	na
10N_261_49_C11	Publicly accessible	V. splendidus		98	274131	5574942	44.07	130766	308	na	na	na	na	na	na
10N_261_52_F2	Publicly accessible	V. splendidus		59	772398	5400741	43.71	217541	272	na	na	na	na	na	na
10N_261_54_A1	Publicly accessible	V. splendidus		107	519747	5408648	44.2	103330	371	na	na	na	na	na	na
10N_261_54_E12	Publicly accessible	V. splendidus		143	227287	5311430	44.19	67582	535	na	na	na	na	na	na
10N_261_54_F5	Publicly accessible	V. splendidus		415	89729	5500404	43.65	27041	945	na	na	na	na	na	na
10N_261_55_E11	Publicly accessible	V. splendidus		63	653460	5339872	43.72	179435	314	na	na	na	na	na	na
10N_286_45_A10	Publicly accessible	V. splendidus		742	85921	5762478	44.05	13761	1308	na	na	na	na	na	na
10N_286_45_B3	Publicly accessible	V. splendidus		74	545769	5439202	44.14	135520	410	na	na	na	na	na	na
10N_286_45_F1	Publicly accessible	V. splendidus		556	107563	5398036	43.72	18465	347	na	na	na	na	na	na
10N_286_45_F12	Publicly accessible	V. splendidus		157	223027	5539015	44.07	79477	392	na	na	na	na	na	na
10N_286_46_A4	Publicly accessible	V. splendidus		217	143222	5492758	44.05	51067	445	na	na	na	na	na	na
10N_286_46_C9	Publicly accessible	V. splendidus		65	403590	5389217	44.11	213151	385	na	na	na	na	na	na
10N_286_48_F2	Publicly accessible	V. splendidus		77	312613	5445766	44.18	155817	640	na	na	na	na	na	na
10N_286_49_F1	Publicly accessible	V. splendidus		42	574117	5369438	43.66	373616	3	na	na	na	na	na	na
10N_286_49_F5	Publicly accessible	V. splendidus		188	174962	5306568	44.17	53638	248	na	na	na	na	na	na
10N_286_51_F2	Publicly accessible	V. splendidus		137	293481	5379121	44.16	76710	413	na	na	na	na	na	na
10N_286_52_B4	Publicly accessible	V. splendidus		135	405151	5937706	44.01	123536	490	na	na	na	na	na	na
10N_286_52_C6	Publicly accessible	V. splendidus		129	331167	5642629	44.08	91313	389	na	na	na	na	na	na
10N_286_52_E3	Publicly accessible	V. splendidus		575	82236	5212972	43.86	16387	279	na	na	na	na	na	na
10N_286_52_F10	Publicly accessible	V. splendidus		44	718927	5540676	44.1	267294	387	na	na	na	na	na	na
10N_286_54_F3	Publicly accessible	V. splendidus		203	186639	5838806	44.22	61368	358	na	na	na	na	na	na
12B01	Publicly accessible	V. splendidus		26	1928397	5702234	44.06	580351	1856	na	na	na	na	na	na
12F01	Publicly accessible	V. splendidus		70	490650	5805140	44.07	187406	0	na	na	na	na	na	na
13B01	Publicly accessible	V. splendidus		129	228055	5527005	44.08	80732	1	na	na	na	na	na	na
1A01	Publicly accessible	V. splendidus		35	1207050	5766375	44.03	510335	18	na	na	na	na	na	na
1F_157	Publicly accessible	V. splendidus		525	94407	5565039	43.98	20293	7	na	na	na	na	na	na
1F_55	Publicly accessible	V. splendidus		116	221568	5732267	44.13	106088	0	na	na	na	na	na	na
1S_113	Publicly accessible	V. splendidus		60	493591	5316465	44.2	194274	0	na	na	na	na	na	na
1S_124	Publicly accessible	V. splendidus		280	138985	5262617	44.18	34264	5	na	na	na	na	na	na
1S_129	Publicly accessible	V. splendidus		83	281189	5350292	44.22	128185	0	na	na	na	na	na	na
1S_14	Publicly accessible	V. splendidus		40	1017142	5323847	44.2	249041	0	na	na	na	na	na	na
1S_146	Publicly accessible	V. splendidus		72	322129	5384964	44.19	150766	0	na	na	na	na	na	na
1S_296	Publicly accessible	V. splendidus		47	535884	5394028	44.21	246675	0	na	na	na	na	na	na
5S_101	Publicly accessible	V. splendidus		22	2565431	5453171	44.2	1679677	688	na	na	na	na	na	na
5S_122	Publicly accessible	V. splendidus		92	274827	5503948	44.12	140065	0	na	na	na	na	na	na
5S_210	Publicly accessible	V. splendidus		39	544308	5279504	44.26	313361	0	na	na	na	na	na	na
5S_226	Publicly accessible	V. splendidus		65	521674	5328665	44.22	230043	0	na	na	na	na	na	na
5S_238	Publicly accessible	V. splendidus		67	499040	5406706	44.16	198957	0	na	na	na	na	na	na
5S_245	Publicly accessible	V. splendidus		58	594518	5298000	44.19	217712	0	na	na	na	na	na	na
5S_272	Publicly accessible	V. splendidus		104	365859	5341876	44.21	99901	0	na	na	na	na	na	na
5S_279	Publicly accessible	V. splendidus		67	532975	5387455	44.15	196342	0	na	na	na	na	na	na
5S_283	Publicly accessible	V. splendidus		52	772990	5318761	44.19	183091	0	na	na	na	na	na	na
5S_57	Publicly accessible	V. splendidus		49	546708	5401162	44.1	246115	0	na	na	na	na	na	na
ATCC_33789	Publicly accessible	V. splendidus		79	258338	4954830	44.12	113850	0	na	na	na	na	na	na
BST398	Publicly accessible	V. splendidus		2	3521946	5508387	44.12	3521946	0	na	na	na	na	na	na
CECT_8714	Publicly accessible	V. splendidus		56	519272	5414248	44.18	295020	0	na	na	na	na	na	na
DSM_19640	Publicly accessible	V. splendidus		65	543707	5728726	43.93	300419	0	na	na	na	na	na	na
FF_139	Publicly accessible	V. splendidus		195	179907	5822805	44.02	69057	0	na	na	na	na	na	na
FF_144	Publicly accessible	V. splendidus		194	218672	5875598	43.82	96027	0	na	na	na	na	na	na
FF_500	Publicly accessible	V. splendidus		30	3201784	5850226	44.12	3201784	1090	na	na	na	na	na	na
FF_6	Publicly accessible	V. splendidus		293	221807	5624822	44.12	42279	7	na	na	na	na	na	na
MARa	Publicly accessible	V. splendidus		47	774231	5369816	44.42	392356	0	na	na	na	na	na	na
MOR1	Publicly accessible	V. splendidus		36	1805028	5286389	44.21	425920	0	na	na	na	na	na	na
MOR2	Publicly accessible	V. splendidus		35	1069629	5244288	44.24	586143	0	na	na	na	na	na	na
NCCB_53037	Publicly accessible	V. splendidus		65	543707	5739127	43.93	290730	0	na	na	na	na	na	na
ORI231	Publicly accessible	V. splendidus		27	2220369	5531596	44.44	1884389	175	na	na	na	na	na	na
OU02	Publicly accessible	V. splendidus		3	2131008	5716165	44.37	2022849	69	na	na	na	na	na	na
S7	Publicly accessible	V. splendidus		74	669531	5503897	44.04	217830	0	na	na	na	na	na	na
UCD_FRSSP16_15	Publicly accessible	V. splendidus		43	1061366	5373978	44.11	819026	2	na	na	na	na	na	na
UCD_SED10	Publicly accessible	V. splendidus		162	330041	5895444	44.18	96546	3	na	na	na	na	na	na
UCD_SED7	Publicly accessible	V. splendidus		53	1278966	5329879	44.11	589986	1	na	na	na	na	na	na
VaAn	Publicly accessible	V. splendidus		82	627228	5495060	44.33	131638	0	na	na	na	na	na	na
ZF_41	Publicly accessible	V. splendidus		86	515874	5733793	44.16	142344	0	na	na	na	na	na	na
ZF_90	Publicly accessible	V. splendidus		157	243539	5414227	44.18	67924	8	na	na	na	na	na	na
ZS_107	Publicly accessible	V. splendidus		54	418731	5451996	44.19	211032	0	na	na	na	na	na	na
ZS_117	Publicly accessible	V. splendidus		100	365845	5340706	44.2	120882	0	na	na	na	na	na	na
ZS_138	Publicly accessible	V. splendidus		89	283850	5332557	44.24	118551	0	na	na	na	na	na	na
ZS_139	Publicly accessible	V. splendidus		87	336911	5283111	43.58	140727	9	na	na	na	na	na	na
ZS_173	Publicly accessible	V. splendidus		56	500082	5478817	44.15	227158	0	na	na	na	na	na	na
ZS_181	Publicly accessible	V. splendidus		68	340158	5270472	44.28	197390	0	na	na	na	na	na	na
ZS_183	Publicly accessible	V. splendidus		63	477988	5341905	44.21	178544	0	na	na	na	na	na	na
ZS_185	Publicly accessible	V. splendidus		102	279080	5441309	44.16	109042	0	na	na	na	na	na	na
ZS_198	Publicly accessible	V. splendidus		82	330869	5380622	44.16	138323	0	na	na	na	na	na	na
ZS_2	Publicly accessible	V. splendidus		78	429638	5461378	44.14	126924	0	na	na	na	na	na	na
ZS_211	Publicly accessible	V. splendidus		269	198350	5535057	44.18	40778	0	na	na	na	na	na	na
ZS_213	Publicly accessible	V. splendidus		94	246553	5456227	44.18	115347	0	na	na	na	na	na	na
ZS_58	Publicly accessible	V. splendidus		77	299116	5357620	44.18	143545	0	na	na	na	na	na	na
ZS_82	Publicly accessible	V. splendidus		44	541347	5370776	44.14	229699	0	na	na	na	na	na	na
ZS_90	Publicly accessible	V. splendidus		44	541343	5370048	44.14	270214	0	na	na	na	na	na	na
16025	This publication	V. aestuarianus	S/25/09	168	164529	4091614	42.48	52585	0	482519	291.546	61.3969	448977	259.739	50.8964
16028	This publication	V. aestuarianus	S/17/14 AB	226	190504	4066096	42.69	67121	0	1853966	202.637	163.963	1605467	194.491	136.278
16030	This publication	V. aestuarianus	S/43/14 A	192	190504	4067453	42.69	67294	0	602838	282.647	74.3653	540936	241.501	57.015
16033	This publication	V. aestuarianus	S/16/14 A	170	189333	4054045	42.71	72442	0	441311	294.214	56.6673	389717	262.631	44.6705
16034	This publication	V. aestuarianus	S/15/14 A	162	156505	4036957	42.61	55236	0	802315	268.433	93.9953	729905	247.582	78.8698
16036	This publication	V. aestuarianus	S/38/15 A	205	190504	4035788	42.71	59627	0	912994	255.716	101.895	700195	232.346	71.0034
16041	This publication	V. aestuarianus	S/16/15 B	199	190500	4033466	42.71	72480	0	1968469	209.31	179.822	1544612	199.327	134.373
16043	This publication	V. aestuarianus	S/58/15	182	208667	4160507	42.67	76196	0	781093	279.926	95.427	723064	261.38	82.4847
16044	This publication	V. aestuarianus	S/65/15 B	144	156885	4068949	42.61	67387	0	748599	277.508	90.6671	700251	258.069	78.8707
16048	This publication	V. aestuarianus	S/10/15 B	169	190503	4038653	42.71	77979	0	1032212	272.811	122.901	864498	246.843	93.1345
16049	This publication	V. aestuarianus	S/17/15 A	191	189274	4062956	42.7	68129	0	485100	289.265	61.2425	446533	263.025	51.2596
16050	This publication	V. aestuarianus	S/28/15 B	211	151593	4020974	42.75	54302	0	1021342	268.206	119.554	876448	247.473	94.6628
16053	This publication	V. aestuarianus	S/64/15 A	210	189437	4056049	42.73	51992	0	616731	291.506	78.4636	571218	262.182	65.3627
16054	This publication	V. aestuarianus	S/02/10	175	156885	4060458	42.63	56693	0	634438	282.447	78.208	574455	256.974	64.4274
16056	This publication	V. aestuarianus	S/59/15	243	189725	4166976	42.79	57206	0	1318411	262.225	150.886	1139367	241.762	120.22
16057	This publication	V. aestuarianus	S/27/15 A	182	290900	4025836	42.74	65634	0	595852	290.393	75.518	554533	251.931	60.9724
16058	This publication	V. aestuarianus	S/60/15 A	197	160101	4159671	42.68	67121	0	663263	282.742	81.8468	614024	259.797	69.6218
16059	This publication	V. aestuarianus	S/15/13 B	157	158946	4024641	42.63	56331	0	1000073	253.708	110.736	871254	233.315	88.7183
16060	This publication	V. aestuarianus	S/44/15	166	157032	4060616	42.62	57079	0	554253	279.799	67.683	500950	254.038	55.5416
16062	This publication	V. aestuarianus	S/93/15 A	191	190504	4062734	42.69	67262	0	717425	264.653	82.8663	665788	246.568	71.647
16063	This publication	V. aestuarianus	S/37/14 A	211	156882	4012731	42.67	46579	0	832979	262.14	95.2999	724677	239.98	75.9006
16066	This publication	V. aestuarianus	S/21/13 C	147	175597	4066452	42.6	57079	0	1570041	263.193	180.347	1201523	249.608	130.893
16067	This publication	V. aestuarianus	S/11/15 B	159	233426	4038251	42.71	77948	0	944186	276.523	113.95	843902	259.628	95.6243
16071	This publication	V. aestuarianus	S/52/14 A	204	177517	4063190	42.7	67121	0	na	na	na	na	na	na
26_S26	This publication	V. aestuarianus	S/24/09 A	213	150097	4065240	42.56	47489	0	na	na	na	na	na	na
KB19	Publicly accessible	V. aestuarianus		565	315882	4944852	42.68	49888	18.12	na	na	na	na	na	na
U17	Publicly accessible	V. aestuarianus		199	411356	4178644	42.6	196739	0.67	na	na	na	na	na	na
01032	Publicly accessible	V. aestuarianus		26	1716206	3560106	42.97	514505	0.7	na	na	na	na	na	na
01151	Publicly accessible	V. aestuarianus		48	1103974	3107101	42.94	672968	0.19	na	na	na	na	na	na
01308	Publicly accessible	V. aestuarianus		133	1716211	4485591	42.53	593093	3.43	na	na	na	na	na	na
07115	Publicly accessible	V. aestuarianus		35	1716204	4238453	42.8	527797	0.71	na	na	na	na	na	na
12016	Publicly accessible	V. aestuarianus		43	1776961	4246614	42.78	1042304	0.33	na	na	na	na	na	na
12055	Publicly accessible	V. aestuarianus		41	1103949	4244651	42.78	1042299	1.23	na	na	na	na	na	na
12063	Publicly accessible	V. aestuarianus		112	1017720	4497348	42.6	514556	0.58	na	na	na	na	na	na
12122	Publicly accessible	V. aestuarianus		276	662408	4858381	42.51	374968	1.36	na	na	na	na	na	na
12128	Publicly accessible	V. aestuarianus		57	1776953	4236572	42.8	1042389	1.09	na	na	na	na	na	na
12130	Publicly accessible	V. aestuarianus		72	1776953	4283294	42.77	1042315	0.68	na	na	na	na	na	na
12142	Publicly accessible	V. aestuarianus		108	1776968	4374023	42.65	1042563	0.3	na	na	na	na	na	na

## Sheet: Table S2
Isolate id	Alternative isolate name	Site of extraction	Isolation Source	Date of isolation	Sequencing Level	BioProject	V. aestuarianus clade assignment
V. aestuarianus – (Goudenge et al)
01032	01_032	Argenton, Brittany, France	Oyster	2001	Contig	PRJEB5902	Clade A
01151	01_151	La Trinite, Brittany, France	Oyster	2001	Contig	PRJEB5903	Clade A
07115	07_115	Brittany, France	Oyster	2007	Contig	PRJEB5905	Clade A
12016	12_016	La Tremblade, Charente, France	Oyster	2012	Contig	PRJEB5906	Clade A
12055	12_055	Agnas, Charente Maritime, France	Oyster	2012	Contig	PRJEB5907	Clade A
12128	12_128	Brittany, France	Oyster	2012	Contig	PRJEB5910	Clade A
12130	12_130	Agnas, Charente Maritime, France	Oyster	2012	Contig	PRJEB5911	Clade A
12142	12_142	Normandy, France	Oyster	2012	Contig	PRJEB5912	Clade A
01308	01_308	Normandy, France	Oyster	2001	Contig	PRJEB5904	Clade B
12063	12_063	Brest, Brittany, France	Oyster	2012	Contig	PRJEB5908	Clade B
12122	12_122	Brittany, France	Cockle	2012	Contig	PRJEB5909
KB19	11_KB19	Fangar Bay, Spain	Oyster	2011	Contig	PRJEB5913
U17	12_U17	Goro lagoon, Italy	Zooplankton	2011	Contig	PRJEB5914
V. splendidus – NCBI ( sourced September 2019 )
12E03	12E03	USA: MA	Filtered Seawater	Apr 2003	Scaffold	PRJNA167010
0407ZC148	0407ZC148	USA: Plum Island, MA	Zooplankton	Apr 2008	Contig	PRJNA167017
10N_222_45_C6	10N.222.45.C6	USA: Massachusetts, Nahant, Canoe Cove	Filtered Seawater	10 Aug 2010	Scaffold	PRJNA328102
10N_222_45_F4	10N.222.45.F4	USA: Massachusetts, Nahant, Canoe Cove	Filtered Seawater	10 Aug 2010	Scaffold	PRJNA328102
10N_222_46_A6	10N.222.46.A6	USA: Massachusetts, Nahant, Canoe Cove	Filtered Seawater	10 Aug 2010	Scaffold	PRJNA328102
10N_222_46_B1	10N.222.46.B1	USA: Massachusetts, Nahant, Canoe Cove	Filtered Seawater	10 Aug 2010	Scaffold	PRJNA328102
10N_222_46_B6	10N.222.46.B6	USA: Massachusetts, Nahant, Canoe Cove	Filtered Seawater	10 Aug 2010	Scaffold	PRJNA328102
10N_222_46_C2	10N.222.46.C2	USA: Massachusetts, Nahant, Canoe Cove	Filtered Seawater	10 Aug 2010	Scaffold	PRJNA328102
10N_222_46_E1	10N.222.46.E1	USA: Massachusetts, Nahant, Canoe Cove	Filtered Seawater	10 Aug 2010	Scaffold	PRJNA328102
10N_222_49_C7	10N.222.49.C7	USA: Massachusetts, Nahant, Canoe Cove	Filtered Seawater	10 Aug 2010	Scaffold	PRJNA328102
10N_222_51_B4	10N.222.51.B4	USA: Massachusetts, Nahant, Canoe Cove	Filtered Seawater	10 Aug 2010	Scaffold	PRJNA328102
10N_222_51_F8	10N.222.51.F8	USA: Massachusetts, Nahant, Canoe Cove	Filtered Seawater	10 Aug 2010	Scaffold	PRJNA328102
10N_222_51_F9	10N.222.51.F9	USA: Massachusetts, Nahant, Canoe Cove	Filtered Seawater	10 Aug 2010	Scaffold	PRJNA328102
10N_222_52_A7	10N.222.52.A7	USA: Massachusetts, Nahant, Canoe Cove	Filtered Seawater	10 Aug 2010	Scaffold	PRJNA328102
10N_222_52_F3	10N.222.52.F3	USA: Massachusetts, Nahant, Canoe Cove	Filtered Seawater	10 Aug 2010	Scaffold	PRJNA328102
10N_222_54_F7	10N.222.54.F7	USA: Massachusetts, Nahant, Canoe Cove	Filtered Seawater	10 Aug 2010	Scaffold	PRJNA328102
10N_261_45_A2	10N.261.45.A2	USA: Massachusetts, Nahant, Canoe Cove	Filtered Seawater	18 Sep 2010	Scaffold	PRJNA328102
10N_261_45_E8	10N.261.45.E8	USA: Massachusetts, Nahant, Canoe Cove	Filtered Seawater	18 Sep 2010	Scaffold	PRJNA328102
10N_261_46_B10	10N.261.46.B10	USA: Massachusetts, Nahant, Canoe Cove	Filtered Seawater	18 Sep 2010	Scaffold	PRJNA328102
10N_261_46_E9	10N.261.46.E9	USA: Massachusetts, Nahant, Canoe Cove	Filtered Seawater	18 Sep 2010	Scaffold	PRJNA328102
10N_261_48_B5	10N.261.48.B5	USA: Massachusetts, Nahant, Canoe Cove	Filtered Seawater	18 Sep 2010	Scaffold	PRJNA328102
10N_261_48_B7	10N.261.48.B7	USA: Massachusetts, Nahant, Canoe Cove	Filtered Seawater	18 Sep 2010	Scaffold	PRJNA328102
10N_261_49_A1	10N.261.49.A1	USA: Massachusetts, Nahant, Canoe Cove	Filtered Seawater	18 Sep 2010	Scaffold	PRJNA328102
10N_261_49_C11	26_S26	USA: Massachusetts, Nahant, Canoe Cove	Filtered Seawater	18 Sep 2010	Scaffold	PRJNA328102
10N_261_52_F2	10N.261.52.F2	USA: Massachusetts, Nahant, Canoe Cove	Filtered Seawater	18 Sep 2010	Scaffold	PRJNA328102
10N_261_54_A1	10N.261.54.A1	USA: Massachusetts, Nahant, Canoe Cove	Filtered Seawater	18 Sep 2010	Scaffold	PRJNA328102
10N_261_54_E12	10N.261.54.E12	USA: Massachusetts, Nahant, Canoe Cove	Filtered Seawater	18 Sep 2010	Scaffold	PRJNA328102
10N_261_54_F5	10N.261.54.F5	USA: Massachusetts, Nahant, Canoe Cove	Filtered Seawater	18 Sep 2010	Scaffold	PRJNA328102
10N_261_55_E11	10N.261.55.E11	USA: Massachusetts, Nahant, Canoe Cove	Filtered Seawater	18 Sep 2010	Scaffold	PRJNA328102
10N_286_45_A10	10N.286.45.A10	USA: Massachusetts, Nahant, Canoe Cove	Filtered Seawater	13 Oct 2010	Scaffold	PRJNA328102
10N_286_45_B3	10N.286.45.B3	USA: Massachusetts, Nahant, Canoe Cove	Filtered Seawater	13 Oct 2010	Scaffold	PRJNA328102
10N_286_45_F1	10N.286.45.F1	USA: Massachusetts, Nahant, Canoe Cove	Filtered Seawater	13 Oct 2010	Scaffold	PRJNA328102
10N_286_45_F12	10N.286.45.F12	USA: Massachusetts, Nahant, Canoe Cove	Filtered Seawater	13 Oct 2010	Scaffold	PRJNA328102
10N_286_46_A4	10N.286.46.A4	USA: Massachusetts, Nahant, Canoe Cove	Filtered Seawater	13 Oct 2010	Scaffold	PRJNA328102
10N_286_46_C9	10N.286.46.C9	USA: Massachusetts, Nahant, Canoe Cove	Filtered Seawater	13 Oct 2010	Scaffold	PRJNA328102
10N_286_48_F2	10N.286.48.F2	USA: Massachusetts, Nahant, Canoe Cove	Filtered Seawater	13 Oct 2010	Scaffold	PRJNA328102
10N_286_49_F1	10N.286.49.F1	USA: Massachusetts, Nahant, Canoe Cove	Filtered Seawater	13 Oct 2010	Scaffold	PRJNA328102
10N_286_49_F5	10N.286.49.F5	USA: Massachusetts, Nahant, Canoe Cove	Filtered Seawater	13 Oct 2010	Scaffold	PRJNA328102
10N_286_51_F2	10N.286.51.F2	USA: Massachusetts, Nahant, Canoe Cove	Filtered Seawater	13 Oct 2010	Scaffold	PRJNA328102
10N_286_52_B4	10N.286.52.B4	USA: Massachusetts, Nahant, Canoe Cove	Filtered Seawater	13 Oct 2010	Scaffold	PRJNA328102
10N_286_52_C6	10N.286.52.C6	USA: Massachusetts, Nahant, Canoe Cove	Filtered Seawater	13 Oct 2010	Scaffold	PRJNA328102
10N_286_52_E3	10N.286.52.E3	USA: Massachusetts, Nahant, Canoe Cove	Filtered Seawater	13 Oct 2010	Scaffold	PRJNA328102
10N_286_52_F10	10N.286.52.F10	USA: Massachusetts, Nahant, Canoe Cove	Filtered Seawater	13 Oct 2010	Scaffold	PRJNA328102
10N_286_54_F3	10N.286.54.F3	USA: Massachusetts, Nahant, Canoe Cove	Filtered Seawater	13 Oct 2010	Scaffold	PRJNA328102
12B01	12B01	USA: Plum Island, MA	Marine	18 Sep 2011	Scaffold	PRJNA13568
12F01	12F01				Contig	PRJNA81899
13B01	13B01				Scaffold	PRJNA318805
1A01	1A01	USA: Massachusetts, Nahant, Canoe Cove	Filtered Seawater	7 Oct 2013	Scaffold	PRJNA414740
1F_157	1F-157	USA: Massachusetts	Filtered Seawater	Sep 2006	Scaffold	PRJNA167016
1F_55	1F_55	USA: Plum Island, MA	Filtered Seawater	6 Sep 2006	Contig	PRJNA419828
1S_113	1S_113	USA: Plum Island, MA	Filtered Seawater	28 Apr 2006	Contig	PRJNA419828
1S_124	1S-124	USA: Massachusetts	Filtered Seawater	Apr 2006	Scaffold	PRJNA167018
1S_129	1S_129	USA: Plum Island, MA	Filtered Seawater	28 Apr 2006	Contig	PRJNA419828
1S_14	1S_14	USA: Plum Island, MA	Filtered Seawater	28 Apr 2006	Contig	PRJNA419828
1S_146	1S_146	USA: Plum Island, MA	Filtered Seawater	28 Apr 2006	Contig	PRJNA419828
1S_296	1S_296	USA: Plum Island, MA	Filtered Seawater	28 Apr 2006	Scaffold	PRJNA419828
5S_101	5S-101	USA: Plum Island, MA	Filtered Seawater	28 Apr 2006	Scaffold	PRJNA167013
5S_122	5S_122	USA: Plum Island, MA	Filtered Seawater	28 Apr 2006	Contig	PRJNA419828
5S_210	5S_210	USA: Plum Island, MA	Filtered Seawater	28 Apr 2006	Contig	PRJNA419828
5S_226	5S_226	USA: Plum Island, MA	Filtered Seawater	28 Apr 2006	Contig	PRJNA419828
5S_238	5S_238	USA: Plum Island, MA	Filtered Seawater	28 Apr 2006	Contig	PRJNA419828
5S_245	5S_245	USA: Plum Island, MA	Filtered Seawater	28 Apr 2006	Contig	PRJNA419828
5S_272	5S_272	USA: Plum Island, MA	Filtered Seawater	28 Apr 2006	Contig	PRJNA419828
5S_279	5S_279	USA: Plum Island, MA	Filtered Seawater	28 Apr 2006	Contig	PRJNA419828
5S_283	5S_283	USA: Plum Island, MA	Filtered Seawater	28 Apr 2006	Contig	PRJNA419828
5S_57	5S_57	USA: Plum Island, MA	Filtered Seawater	28 Apr 2006	Contig	PRJNA419828
ATCC_33789	ATCC_33789				Contig	PRJNA68619
BST398	BST398	Pacific Ocean	Filtered Seawater	30 10 2015	Complete_Genome	PRJNA481137
CECT_8714	CECT 8714	South Korea	Hemicentrotus pulcherrimus (sea urchin)	2013	Contig	PRJEB14357
DSM_19640	DSM 19640	Germany		21 Aug 2017	Contig	PRJNA412290
FF_139	FF_139	USA: Plum Island, MA	Filtered Seawater	6 Sep 2006	Contig	PRJNA419828
FF_144	FF_144	USA: Plum Island, MA	Filtered Seawater	6 Sep 2006	Contig	PRJNA419828
FF_500	FF-500	USA: Plum Island, MA	Filtered Seawater	Sep 2006	Scaffold	PRJNA167014
FF_6	FF-6	USA: Plum Island, MA	Filtered Seawater	Sep 2006	Scaffold	PRJNA167015
MARa	MARa	Spain: Marbella	Filtered Seawater	22 Nov 2013	Contig	PRJNA302718
MOR1	MOR1	Morocco: Legzira	Filtered Seawater	4 Jan 2014	Contig	PRJNA302718
MOR2	MOR2	Morocco: Legzira	Filtered Seawater	4 Jan 2014	Contig	PRJNA302718
NCCB_53037	NCCB 53037				Contig	PRJNA302718
ORI231	ORI231	USA	Filtered Seawater		Scaffold	PRJNA357136
OU02	OU02	China: Qingdao Bench	Azumapecten farreri (Farrer's scallop)	11 1 2015	Scaffold	PRJNA398250
S7	S7	Germany:Sylt	Oyster	Sep 2011	Contig	PRJNA548064
UCD_FRSSP16_15	UCD-FRSSP16_15	USA: Bodega Bay	Haliotis rufescens (sea snail)	16 Mar 2016	Contig	PRJNA322707
UCD_SED10	UCD-SED10	USA: Bodega Bay	Seagrass sediment	2015	Contig	PRJNA294195
UCD_SED7	UCD-SED7	USA: Bodega Bay	Seagrass sediment	2015	Contig	PRJNA294194
VaAn	VaAn	Greece	Mussel	2015	Contig	PRJNA349813
ZF_41	ZF_41	USA: Plum Island, MA	Filtered Seawater	6 Sep 2006	Contig	PRJNA419828
ZF_90	ZF-90	USA: Massachusetts	Filtered Seawater	Sep 2006	Scaffold	PRJNA167012
ZS_107	ZS_107	USA: Plum Island, MA	Filtered Seawater	28 Apr 2006	Contig	PRJNA419828
ZS_117	ZS_117	USA: Plum Island, MA	Filtered Seawater	28 Apr 2006	Contig	PRJNA419828
ZS_138	ZS_138	USA: Plum Island, MA	Filtered Seawater	28 Apr 2006	Contig	PRJNA419828
ZS_139	ZS-139	USA: Plum Island, MA	Filtered Seawater	28 Apr 2006	Scaffold	PRJNA167011
ZS_173	ZS_173	USA: Plum Island, MA	Filtered Seawater	28 Apr 2006	Contig	PRJNA419828
ZS_181	ZS_181	USA: Plum Island, MA	Filtered Seawater	28 Apr 2006	Contig	PRJNA419828
ZS_183	ZS_183	USA: Plum Island, MA	Filtered Seawater	28 Apr 2006	Contig	PRJNA419828
ZS_185	ZS_185	USA: Plum Island, MA	Filtered Seawater	28 Apr 2006	Contig	PRJNA419828
ZS_198	ZS_198	USA: Plum Island, MA	Filtered Seawater	28 Apr 2006	Contig	PRJNA419828
ZS_2	ZS_2	USA: Plum Island, MA	Filtered Seawater	28 Apr 2006	Contig	PRJNA419828
ZS_211	ZS_211	USA: Plum Island, MA	Filtered Seawater	28 Apr 2006	Contig	PRJNA419828
ZS_213	ZS_213	USA: Plum Island, MA	Filtered Seawater	28 Apr 2006	Contig	PRJNA419828
ZS_58	ZS_58	USA: Plum Island, MA	Filtered Seawater	28 Apr 2006	Contig	PRJNA419828
ZS_82	ZS_82	USA: Plum Island, MA	Filtered Seawater	28 Apr 2006	Contig	PRJNA419828
ZS_90	ZS_90	USA: Plum Island, MA	Filtered Seawater	28 Apr 2006	Contig	PRJNA419828

## Sheet: Table S3
Colocalised gene clusters	Locus tag	Gene	Start	End	Length	Type	Strand	Contig	Product
Cluster 1	12142_00446	intA_1	292075	293319	1245	CDS	Forward	gnl|XXX|12142_85	Prophage integrase IntA
	12142_00447		293754	294632	879	CDS	Reverse	gnl|XXX|12142_85	hypothetical protein
	12142_00448		295006	295650	645	CDS	Forward	gnl|XXX|12142_85	hypothetical protein
	12142_00449		295711	296394	684	CDS	Forward	gnl|XXX|12142_85	hypothetical protein
	12142_00450		296448	297047	600	CDS	Forward	gnl|XXX|12142_85	hypothetical protein
	12142_00451		297115	297309	195	CDS	Forward	gnl|XXX|12142_85	hypothetical protein
	12142_00452	rnhA_1	297390	297830	441	CDS	Forward	gnl|XXX|12142_85	Ribonuclease HI
Cluster 2	12142_00459		301266	301484	219	CDS	Forward	gnl|XXX|12142_85	hypothetical protein
	12142_00461	hsdR_1	302537	305617	3081	CDS	Forward	gnl|XXX|12142_85	Type-1 restriction enzyme R protein
	12142_00462		305610	306923	1314	CDS	Forward	gnl|XXX|12142_85	hypothetical protein
	12142_00463		306920	308131	1212	CDS	Forward	gnl|XXX|12142_85	hypothetical protein
	12142_00464		308148	309788	1641	CDS	Forward	gnl|XXX|12142_85	putative type I restriction enzymeP M protein
Cluster 3	12142_01014		587191	587433	243	CDS	Forward	gnl|XXX|12142_87	hypothetical protein
	12142_01015		587517	587768	252	CDS	Reverse	gnl|XXX|12142_87	hypothetical protein
	12142_01016		588232	588435	204	CDS	Forward	gnl|XXX|12142_87	hypothetical protein
	12142_01017	hlyB	588765	590411	1647	CDS	Forward	gnl|XXX|12142_87	Alpha-hemolysin translocation ATP-binding protein HlyB
	12142_01018	apxIB_1	590408	592534	2127	CDS	Forward	gnl|XXX|12142_87	Toxin RTX-I translocation ATP-binding protein
	12142_01019	hlyD	592527	593840	1314	CDS	Forward	gnl|XXX|12142_87	Hemolysin secretion protein D%2C chromosomal
	12142_01020		594079	597213	3135	CDS	Reverse	gnl|XXX|12142_87	hypothetical protein
	12142_01022	ompA_2	598837	599832	996	CDS	Forward	gnl|XXX|12142_87	Outer membrane protein A
	12142_01025		601740	602108	369	CDS	Reverse	gnl|XXX|12142_87	hypothetical protein
Cluster 4	12142_01030		2269	2862	594	CDS	Reverse	gnl|XXX|12142_88	hypothetical protein
	12142_01031		2949	3188	240	CDS	Reverse	gnl|XXX|12142_88	hypothetical protein
	12142_01032	ybiT_1	3622	5190	1569	CDS	Forward	gnl|XXX|12142_88	putative ABC transporter ATP-binding protein YbiT
	12142_01083	oppA_1	40964	41398	435	CDS	Forward	gnl|XXX|12142_89	Periplasmic oligopeptide-binding protein
	12142_01499		487501	488802	1302	CDS	Reverse	gnl|XXX|12142_89	hypothetical protein
	12142_01732		748326	748634	309	CDS	Forward	gnl|XXX|12142_89	hypothetical protein
Cluster 5	12142_01783		796292	796966	675	CDS	Reverse	gnl|XXX|12142_89	hypothetical protein
	12142_01784		797057	798064	1008	CDS	Reverse	gnl|XXX|12142_89	hypothetical protein
Cluster 6	12142_01791		805513	805710	198	CDS	Reverse	gnl|XXX|12142_89	hypothetical protein
	12142_01792		805710	807302	1593	CDS	Reverse	gnl|XXX|12142_89	hypothetical protein
	12142_01793		807299	807772	474	CDS	Reverse	gnl|XXX|12142_89	hypothetical protein
	12142_01794		807760	808653	894	CDS	Reverse	gnl|XXX|12142_89	hypothetical protein
	12142_01795		808657	809244	588	CDS	Reverse	gnl|XXX|12142_89	hypothetical protein
	12142_01796		809241	810689	1449	CDS	Reverse	gnl|XXX|12142_89	hypothetical protein
	12142_01797		810686	811342	657	CDS	Reverse	gnl|XXX|12142_89	hypothetical protein
	12142_01798		811339	812547	1209	CDS	Reverse	gnl|XXX|12142_89	hypothetical protein
	12142_01799		812540	812878	339	CDS	Reverse	gnl|XXX|12142_89	hypothetical protein
	12142_01800		812868	814856	1989	CDS	Reverse	gnl|XXX|12142_89	hypothetical protein
	12142_01801		815058	815339	282	CDS	Reverse	gnl|XXX|12142_89	hypothetical protein
	12142_01802		815336	815518	183	CDS	Reverse	gnl|XXX|12142_89	hypothetical protein
	12142_01803		815547	815888	342	CDS	Reverse	gnl|XXX|12142_89	hypothetical protein
	12142_01804	rrrD	815863	816453	591	CDS	Reverse	gnl|XXX|12142_89	Lysozyme RrrD
	12142_01805		816440	816640	201	CDS	Reverse	gnl|XXX|12142_89	hypothetical protein
	12142_01806		816644	816847	204	CDS	Reverse	gnl|XXX|12142_89	hypothetical protein
	12142_01807		816860	817312	453	CDS	Reverse	gnl|XXX|12142_89	hypothetical protein
	12142_01808		817309	818412	1104	CDS	Reverse	gnl|XXX|12142_89	hypothetical protein
	12142_01809		818423	819169	747	CDS	Reverse	gnl|XXX|12142_89	hypothetical protein
	12142_01810		819166	819645	480	CDS	Reverse	gnl|XXX|12142_89	hypothetical protein
	12142_01811		819642	820103	462	CDS	Reverse	gnl|XXX|12142_89	hypothetical protein
	12142_01812		820104	820487	384	CDS	Reverse	gnl|XXX|12142_89	hypothetical protein
	12142_01813		820616	821332	717	CDS	Reverse	gnl|XXX|12142_89	hypothetical protein
	12142_01814		821357	822373	1017	CDS	Reverse	gnl|XXX|12142_89	hypothetical protein
	12142_01815		822376	823317	942	CDS	Reverse	gnl|XXX|12142_89	hypothetical protein
	12142_01816		823467	825302	1836	CDS	Forward	gnl|XXX|12142_89	hypothetical protein
	12142_01817		825299	826342	1044	CDS	Forward	gnl|XXX|12142_89	hypothetical protein
	12142_01818		826339	827034	696	CDS	Reverse	gnl|XXX|12142_89	hypothetical protein
	12142_01819		827506	827715	210	CDS	Forward	gnl|XXX|12142_89	hypothetical protein
	12142_01820		827734	828276	543	CDS	Forward	gnl|XXX|12142_89	hypothetical protein
	12142_01821		828625	828876	252	CDS	Reverse	gnl|XXX|12142_89	hypothetical protein
	12142_01822		829114	829446	333	CDS	Forward	gnl|XXX|12142_89	hypothetical protein
	12142_01823		829478	829870	393	CDS	Reverse	gnl|XXX|12142_89	hypothetical protein
	12142_01824		829870	830145	276	CDS	Reverse	gnl|XXX|12142_89	hypothetical protein
	12142_01825		830159	830446	288	CDS	Reverse	gnl|XXX|12142_89	hypothetical protein
	12142_01826		830458	833403	2946	CDS	Reverse	gnl|XXX|12142_89	hypothetical protein
	12142_01827	dam_2	833400	834233	834	CDS	Reverse	gnl|XXX|12142_89	DNA adenine methylase
	12142_01828		834334	834864	531	CDS	Reverse	gnl|XXX|12142_89	hypothetical protein
	12142_01829		834997	835269	273	CDS	Reverse	gnl|XXX|12142_89	hypothetical protein
	12142_01830		835271	835675	405	CDS	Reverse	gnl|XXX|12142_89	hypothetical protein
	12142_01831		835675	836223	549	CDS	Reverse	gnl|XXX|12142_89	hypothetical protein
	12142_01832		836331	836615	285	CDS	Reverse	gnl|XXX|12142_89	hypothetical protein
	12142_01833		836627	837169	543	CDS	Reverse	gnl|XXX|12142_89	hypothetical protein
	12142_01834		837286	837498	213	CDS	Reverse	gnl|XXX|12142_89	hypothetical protein
	12142_01835		837644	838300	657	CDS	Forward	gnl|XXX|12142_89	hypothetical protein
	12142_01836		838322	839152	831	CDS	Forward	gnl|XXX|12142_89	hypothetical protein
	12142_01838		839244	839411	168	CDS	Reverse	gnl|XXX|12142_89	hypothetical protein
	12142_01839		839422	839784	363	CDS	Forward	gnl|XXX|12142_89	hypothetical protein
	12142_02007	mcpQ_3	1033010	1034641	1632	CDS	Reverse	gnl|XXX|12142_89	Methyl-accepting chemotaxis protein McpQ
	12142_02010		1036442	1037992	1551	CDS	Forward	gnl|XXX|12142_89	putative signaling protein
Cluster 7	12142_02195		1232740	1233090	351	CDS	Reverse	gnl|XXX|12142_89	hypothetical protein
	12142_02196		1233133	1233546	414	CDS	Reverse	gnl|XXX|12142_89	hypothetical protein
	12142_02442	xerC_7	1527206	1528069	864	CDS	Reverse	gnl|XXX|12142_89	Tyrosine recombinase XerC
	12142_02588		1700831	1701433	603	CDS	Forward	gnl|XXX|12142_89	hypothetical protein
Cluster 8	12142_02592	xerC_8	1703892	1704299	175823	CDS	Forward	gnl|XXX|12142_89	Tyrosine recombinase XerC
	12142_02593		1704322	1704570	249	CDS	Reverse	gnl|XXX|12142_89	hypothetical protein
	12142_02594		1704645	1705400	756	CDS	Reverse	gnl|XXX|12142_89	hypothetical protein
	12142_02595	pvuIIM	1705400	1706272	873	CDS	Reverse	gnl|XXX|12142_89	Modification methylase PvuII
	12142_02596		1706377	1706538	162	CDS	Reverse	gnl|XXX|12142_89	hypothetical protein
	12142_02597		1706535	1706756	222	CDS	Reverse	gnl|XXX|12142_89	hypothetical protein
	12142_02598		1706753	1706851	99	CDS	Reverse	gnl|XXX|12142_89	hypothetical protein
	12142_02599		1706848	1707321	474	CDS	Reverse	gnl|XXX|12142_89	hypothetical protein
	12142_02600		1707336	1708076	741	CDS	Reverse	gnl|XXX|12142_89	hypothetical protein
	12142_02601		1708080	1708859	780	CDS	Reverse	gnl|XXX|12142_89	hypothetical protein
	12142_02602		1708856	1709374	519	CDS	Reverse	gnl|XXX|12142_89	hypothetical protein
	12142_02603		1709378	1709584	207	CDS	Reverse	gnl|XXX|12142_89	hypothetical protein
	12142_02607		1712626	1713231	606	CDS	Reverse	gnl|XXX|12142_89	hypothetical protein
	12142_02608		1713231	1713671	441	CDS	Reverse	gnl|XXX|12142_89	hypothetical protein
	12142_02609		1713679	1714293	615	CDS	Reverse	gnl|XXX|12142_89	hypothetical protein
Cluster 9	12142_02727		70820	71512	693	CDS	Reverse	gnl|XXX|12142_90	hypothetical protein
	12142_02728	rep_1	71517	73004	1488	CDS	Reverse	gnl|XXX|12142_90	ATP-dependent DNA helicase Rep
	12142_02729	hin	73189	73770	582	CDS	Reverse	gnl|XXX|12142_90	DNA-invertase hin
	12142_02730		73948	74487	540	CDS	Reverse	gnl|XXX|12142_90	hypothetical protein
	12142_02731		74491	76677	2187	CDS	Reverse	gnl|XXX|12142_90	hypothetical protein
	12142_02732		76689	79148	2460	CDS	Reverse	gnl|XXX|12142_90	hypothetical protein
	12142_02733	xerC_9	79153	80508	1356	CDS	Reverse	gnl|XXX|12142_90	Tyrosine recombinase XerC
Cluster 10	12142_02900		702	920	219	CDS	Reverse	gnl|XXX|12142_92	hypothetical protein
	12142_02901		2181	2516	336	CDS	Reverse	gnl|XXX|12142_92	hypothetical protein
	12142_02902		2721	3287	567	CDS	Reverse	gnl|XXX|12142_92	hypothetical protein
	12142_02903		3977	4390	414	CDS	Reverse	gnl|XXX|12142_92	hypothetical protein
	12142_02904		4374	5258	885	CDS	Reverse	gnl|XXX|12142_92	hypothetical protein
	12142_02905		5960	6340	381	CDS	Reverse	gnl|XXX|12142_92	hypothetical protein
Cluster 11	12142_02930		30010	30813	804	CDS	Reverse	gnl|XXX|12142_92	hypothetical protein
	12142_02931		30952	31935	984	CDS	Reverse	gnl|XXX|12142_92	hypothetical protein
	12142_02932		32646	33305	660	CDS	Reverse	gnl|XXX|12142_92	hypothetical protein
	12142_02933		33449	34171	723	CDS	Reverse	gnl|XXX|12142_92	hypothetical protein
	12142_02935		36415	37056	642	CDS	Reverse	gnl|XXX|12142_92	hypothetical protein
	12142_02936		37232	37477	246	CDS	Reverse	gnl|XXX|12142_92	hypothetical protein
	12142_02937		37644	38639	996	CDS	Reverse	gnl|XXX|12142_92	hypothetical protein
	12142_02938		39321	39674	354	CDS	Reverse	gnl|XXX|12142_92	hypothetical protein
	12142_02939		40316	40600	285	CDS	Reverse	gnl|XXX|12142_92	hypothetical protein
	12142_02941	gfa	41158	41562	405	CDS	Reverse	gnl|XXX|12142_92	Glutathione-dependent formaldehyde-activating enzyme
	12142_02942		41701	41979	279	CDS	Reverse	gnl|XXX|12142_92	hypothetical protein
	12142_02943		42124	42555	432	CDS	Reverse	gnl|XXX|12142_92	hypothetical protein
	12142_02944		43944	44453	510	CDS	Forward	gnl|XXX|12142_92	hypothetical protein
Cluster 12	12142_02946		47089	47739	651	CDS	Reverse	gnl|XXX|12142_92	hypothetical protein
	12142_02947		49027	49818	792	CDS	Reverse	gnl|XXX|12142_92	hypothetical protein
Cluster 13	12142_02949		1681	2250	570	CDS	Reverse	gnl|XXX|12142_93	hypothetical protein
	12142_02951	yafN_1	2683	2934	252	CDS	Reverse	gnl|XXX|12142_93	Antitoxin YafN
	12142_02952		3690	4436	747	CDS	Reverse	gnl|XXX|12142_93	hypothetical protein
	12142_02953		4584	4886	303	CDS	Reverse	gnl|XXX|12142_93	hypothetical protein
	12142_02956		5815	6522	708	CDS	Reverse	gnl|XXX|12142_93	hypothetical protein
	12142_02958		7659	8216	558	CDS	Reverse	gnl|XXX|12142_93	hypothetical protein
	12142_02959		8360	8914	555	CDS	Reverse	gnl|XXX|12142_93	hypothetical protein
	12142_02960		10795	11034	240	CDS	Reverse	gnl|XXX|12142_93	hypothetical protein
	12142_02961		11043	11246	204	CDS	Reverse	gnl|XXX|12142_93	hypothetical protein
	12142_02962		11382	11621	240	CDS	Reverse	gnl|XXX|12142_93	hypothetical protein
	12142_02963		11817	12812	996	CDS	Reverse	gnl|XXX|12142_93	hypothetical protein
	12142_02964		12957	13583	627	CDS	Reverse	gnl|XXX|12142_93	hypothetical protein
	12142_02965		14276	15196	921	CDS	Reverse	gnl|XXX|12142_93	hypothetical protein
	12142_02967		17006	18091	1086	CDS	Reverse	gnl|XXX|12142_93	hypothetical protein
	12142_02968	nagL_2	18227	18826	600	CDS	Reverse	gnl|XXX|12142_93	Maleylpyruvate isomerase
	12142_02971	yafP	23005	23469	465	CDS	Reverse	gnl|XXX|12142_93	putative N-acetyltransferase YafP
	12142_02972		23617	24792	1176	CDS	Reverse	gnl|XXX|12142_93	hypothetical protein
	12142_02976		27569	27880	312	CDS	Reverse	gnl|XXX|12142_93	hypothetical protein
	12142_02977		27877	28569	693	CDS	Reverse	gnl|XXX|12142_93	hypothetical protein
	12142_02978		28721	29440	720	CDS	Reverse	gnl|XXX|12142_93	hypothetical protein
	12142_02979		29593	29730	138	CDS	Reverse	gnl|XXX|12142_93	hypothetical protein
	12142_02980		31226	31621	396	CDS	Reverse	gnl|XXX|12142_93	hypothetical protein
	12142_02981		31781	32353	573	CDS	Reverse	gnl|XXX|12142_93	hypothetical protein
	12142_02983		33533	34192	660	CDS	Reverse	gnl|XXX|12142_93	hypothetical protein
	12142_02984		35433	35981	549	CDS	Reverse	gnl|XXX|12142_93	hypothetical protein
	12142_02986		37219	38244	1026	CDS	Reverse	gnl|XXX|12142_93	hypothetical protein
	12142_02988		40266	40448	183	CDS	Reverse	gnl|XXX|12142_93	hypothetical protein
Cluster 14	12142_03095		155747	155977	231	CDS	Reverse	gnl|XXX|12142_93	hypothetical protein
	12142_03096		156064	156624	561	CDS	Reverse	gnl|XXX|12142_93	hypothetical protein
	12142_03138		200594	200731	138	CDS	Forward	gnl|XXX|12142_93	hypothetical protein
Cluster 15	12142_03449		550014	552425	2412	CDS	Forward	gnl|XXX|12142_93	hypothetical protein
	12142_03450		552437	552967	531	CDS	Forward	gnl|XXX|12142_93	hypothetical protein
	12142_03451	xerC_11	552967	554334	1368	CDS	Forward	gnl|XXX|12142_93	Tyrosine recombinase XerC
	12142_03452	mutT_2	554550	554942	393	CDS	Reverse	gnl|XXX|12142_93	8-oxo-dGTP diphosphatase
	12142_03453		555170	556069	900	CDS	Reverse	gnl|XXX|12142_93	hypothetical protein
	12142_03454		556608	556808	201	CDS	Reverse	gnl|XXX|12142_93	hypothetical protein
	12142_03456		559846	560529	684	CDS	Forward	gnl|XXX|12142_93	hypothetical protein
	12142_03458		561977	563086	1110	CDS	Reverse	gnl|XXX|12142_93	hypothetical protein
	12142_03459		563965	564156	192	CDS	Reverse	gnl|XXX|12142_93	hypothetical protein
	12142_03460		564435	564860	426	CDS	Forward	gnl|XXX|12142_93	hypothetical protein
	12142_03461		565082	565456	375	CDS	Reverse	gnl|XXX|12142_93	hypothetical protein
Cluster 16	12142_03901		1811	2566	756	CDS	Forward	gnl|XXX|12142_94	hypothetical protein
	12142_03902	inhA	2814	3392	579	CDS	Forward	gnl|XXX|12142_94	Isonitrile hydratase
Cluster 17	12142_03905	pld	1448	2185	738	CDS	Forward	gnl|XXX|12142_95	Phospholipase D
	12142_03906	ygeA	2329	3036	708	CDS	Forward	gnl|XXX|12142_95	Putative racemase YgeA
	12142_03909	ydaF_2	6007	6522	516	CDS	Forward	gnl|XXX|12142_95	Putative ribosomal N-acetyltransferase YdaF
	12142_03911		8344	9030	687	CDS	Forward	gnl|XXX|12142_95	hypothetical protein
	12142_03913		9901	10437	537	CDS	Forward	gnl|XXX|12142_95	hypothetical protein
	12142_03914		10587	11030	444	CDS	Forward	gnl|XXX|12142_95	hypothetical protein
	12142_03915		11205	11483	279	CDS	Reverse	gnl|XXX|12142_95	hypothetical protein
	12142_03916		13814	14569	756	CDS	Forward	gnl|XXX|12142_95	hypothetical protein
	12142_03917		14697	15254	558	CDS	Forward	gnl|XXX|12142_95	hypothetical protein
Cluster 18	12142_03918		1468	1881	414	CDS	Forward	gnl|XXX|12142_96	hypothetical protein
	12142_03919		2025	2609	585	CDS	Forward	gnl|XXX|12142_96	hypothetical protein
	12142_03920		3848	4360	513	CDS	Forward	gnl|XXX|12142_96	hypothetical protein
	12142_03929		14369	14662	294	CDS	Forward	gnl|XXX|12142_96	hypothetical protein
	12142_03934		18455	19006	552	CDS	Reverse	gnl|XXX|12142_96	hypothetical protein
	12142_03935		19006	20406	1401	CDS	Reverse	gnl|XXX|12142_96	hypothetical protein
	12142_03936		20680	21360	681	CDS	Forward	gnl|XXX|12142_96	hypothetical protein
	12142_03937		21634	21855	222	CDS	Forward	gnl|XXX|12142_96	hypothetical protein
	12142_03938		22481	22750	270	CDS	Forward	gnl|XXX|12142_96	hypothetical protein
	12142_03942		24134	24475	342	CDS	Forward	gnl|XXX|12142_96	hypothetical protein
	12142_03945		25337	25684	348	CDS	Forward	gnl|XXX|12142_96	hypothetical protein
	12142_03948		28968	29240	273	CDS	Forward	gnl|XXX|12142_96	hypothetical protein
	12142_03949		29942	30463	522	CDS	Forward	gnl|XXX|12142_96	hypothetical protein
	12142_03952		31391	31867	477	CDS	Forward	gnl|XXX|12142_96	hypothetical protein
	12142_03953		32004	32297	294	CDS	Forward	gnl|XXX|12142_96	hypothetical protein
	12142_03954		32456	33097	642	CDS	Forward	gnl|XXX|12142_96	hypothetical protein
	12142_03955		34413	34658	246	CDS	Forward	gnl|XXX|12142_96	hypothetical protein
	12142_03981		1326	1646	321	CDS	Forward	gnl|XXX|12142_97	hypothetical protein
	12142_03989		9584	9964	381	CDS	Reverse	gnl|XXX|12142_97	hypothetical protein
	12142_03991		11876	12460	585	CDS	Reverse	gnl|XXX|12142_97	hypothetical protein
	12142_03994		14756	15415	660	CDS	Reverse	gnl|XXX|12142_97	hypothetical protein
	12142_03996		19227	19985	759	CDS	Reverse	gnl|XXX|12142_97	hypothetical protein
	12142_03998		22384	22968	585	CDS	Reverse	gnl|XXX|12142_97	hypothetical protein
Cluster 19	12142_04000		25475	26197	723	CDS	Reverse	gnl|XXX|12142_97	hypothetical protein
	12142_04001		26337	26951	615	CDS	Reverse	gnl|XXX|12142_97	hypothetical protein
	12142_04007		594	845	252	CDS	Reverse	gnl|XXX|12142_98	hypothetical protein

## Sheet: Table S4
Region 1, total : 54 CDS. Complete match
#	CDS_POSITION	BLAST_HIT	E-VALUE
1	complement(1914588..1916705)	PHAGE_Entero_phiFL1A_NC_013646: PblA-like tail protein; PP_01890; phage(gi281416377)	2e-05
2	complement(1917034..1917162)	hypothetical; PP_01891	0
3	1917098..1917110	attL TTAAATACCTTTT	0
4	complement(1917184..1917324)	hypothetical; PP_01892	0
5	complement(1917314..1917439)	hypothetical; PP_01893	0
6	complement(1917867..1918064)	PHAGE_Vibrio_vB_VpaM_MAR_NC_019722: hypothetical protein; PP_01894; phage(gi428782736)	1e-09
7	complement(1918064..1919656)	PHAGE_Vibrio_8_NC_022747: hypothetical protein; PP_01895; phage(gi557307517)	0
8	complement(1919653..1920126)	PHAGE_Vibrio_8_NC_022747: hypothetical protein; PP_01896; phage(gi557307516)	2e-60
9	complement(1920114..1921007)	PHAGE_Vibrio_8_NC_022747: hypothetical protein; PP_01897; phage(gi557307515)	2e-105
10	complement(1921011..1921598)	PHAGE_Vibrio_8_NC_022747: putative tail fiber assembly protein; PP_01898; phage(gi557307514)	4e-13
11	complement(1921595..1923043)	PHAGE_Vibrio_8_NC_022747: putative tail fiber protein; PP_01899; phage(gi557307513)	6e-113
12	complement(1923040..1923696)	PHAGE_Vibrio_8_NC_022747: hypothetical protein; PP_01900; phage(gi557307512)	2e-83
13	complement(1923693..1924901)	PHAGE_Vibrio_8_NC_022747: hypothetical protein; PP_01901; phage(gi557307511)	7e-165
14	complement(1924894..1925232)	PHAGE_Vibrio_8_NC_022747: hypothetical protein; PP_01902; phage(gi557307510)	3e-43
15	complement(1925222..1927210)	PHAGE_Vibrio_8_NC_022747: putative tail length determinator; PP_01903; phage(gi557307509)	0
16	complement(1927412..1927693)	PHAGE_Vibrio_K139_NC_003313: hypothetical protein; PP_01904; phage(gi17975140)	2e-32
17	complement(1927690..1927872)	PHAGE_Vibrio_8_NC_022747: hypothetical protein; PP_01905; phage(gi557307508)	2e-23
18	complement(1927901..1928242)	PHAGE_Vibrio_8_NC_022747: hypothetical protein; PP_01906; phage(gi557307507)	4e-33
19	complement(1928217..1928807)	PHAGE_Vibrio_8_NC_022747: putative endolysin; PP_01907; phage(gi557307506)	1e-80
20	complement(1928794..1928994)	PHAGE_Vibrio_8_NC_022747: hypothetical protein; PP_01908; phage(gi557307505)	8e-24
21	complement(1928998..1929201)	PHAGE_Vibrio_8_NC_022747: DksA-like zinc finger domain containing protein; PP_01909; phage(gi557307504)	4e-17
22	complement(1929214..1929666)	PHAGE_Vibrio_8_NC_022747: putative tail tube protein; PP_01910; phage(gi557307503)	7e-72
23	complement(1929663..1930727)	PHAGE_Vibrio_8_NC_022747: putative tail sheath protein; PP_01911; phage(gi557307502)	2e-167
24	complement(1930777..1931523)	PHAGE_Vibrio_8_NC_022747: putative tail completion protein; PP_01912; phage(gi557307501)	2e-13
25	complement(1931520..1931999)	PHAGE_Vibrio_8_NC_022747: hypothetical protein; PP_01913; phage(gi557307500)	3e-41
26	complement(1931996..1932457)	PHAGE_Vibrio_8_NC_022747: putative head completion protein; PP_01914; phage(gi557307499)	7e-59
27	complement(1932458..1932841)	hypothetical; PP_01915	0
28	complement(1932970..1933686)	PHAGE_Vibrio_8_NC_022747: terminase endonuclease subunit; PP_01916; phage(gi557307498)	2e-86
29	complement(1933711..1934727)	PHAGE_Vibrio_8_NC_022747: capsid protein; PP_01917; phage(gi557307497)	1e-85
30	complement(1934730..1935671)	PHAGE_Vibrio_8_NC_022747: capsid-scaffolding protein; PP_01918; phage(gi557307496)	3e-88
31	1935842..1937656	PHAGE_Vibrio_8_NC_022747: terminase ATPase subunit; PP_01919; phage(gi557307495)	0
32	1937653..1938696	PHAGE_Vibrio_8_NC_022747: putative capsid portal protein; PP_01920; phage(gi557307494)	2e-134
33	complement(1938693..1939388)	PHAGE_Salmon_SPN3UB_NC_019545: hypothetical protein; PP_01921; phage(gi423262398)	8e-31
34	1939860..1940069	hypothetical; PP_01922	0
35	1940088..1940630	PHAGE_Escher_TL_2011b_NC_019445: hypothetical protein; PP_01923; phage(gi418487674)	8e-13
36	1940840..1940968	PHAGE_Vibrio_8_NC_022747: zinc-finger protein; PP_01924; phage(gi557307492)	1e-13
37	complement(1940979..1941230)	PHAGE_Vibrio_8_NC_022747: hypothetical protein; PP_01925; phage(gi557307491)	1e-11
38	1941468..1941800	PHAGE_Vibrio_8_NC_022747: hypothetical protein; PP_01926; phage(gi557307490)	7e-22
39	complement(1942224..1942499)	hypothetical protein Shewana3_4380 [Shewanella sp. ANA-3]. gi|117676317|ref|YP_863893.1|; PP_01927	2e-08
40	complement(1942513..1942800)	PHAGE_Salmon_f18SE_NC_028698: hypothetical protein; PP_01928; phage(gi966203937)	6e-21
41	complement(1942812..1945757)	PHAGE_Vibrio_8_NC_022747: putative replication protein; PP_01929; phage(gi557307488)	0
42	complement(1945754..1946587)	PHAGE_Pseudo_F116_NC_006552: DNA adenine methyltransferase; PP_01930; phage(gi56692911)	2e-65
43	complement(1946688..1947218)	PHAGE_Vibrio_8_NC_022747: putative DNA methyltransferase; PP_01931; phage(gi557307486)	6e-79
44	complement(1947215..1947349)	hypothetical; PP_01932	0
45	complement(1947351..1947572)	PHAGE_Salmon_9NA_NC_025443: hypothetical protein; PP_01933; phage(gi712913991)	3e-05
46	complement(1947625..1948029)	PHAGE_Vibrio_8_NC_022747: hypothetical protein; PP_01934; phage(gi557307483)	4e-20
47	complement(1948029..1948577)	PHAGE_Vibrio_8_NC_022747: hypothetical protein; PP_01935; phage(gi557307482)	3e-35
48	complement(1948685..1948969)	hypothetical protein VPBB_2552 [Vibrio parahaemolyticus BB22OP]. gi|433658803|ref|YP_007276182.1|; PP_01936	8e-13
49	complement(1948981..1949523)	PHAGE_Vibrio_8_NC_022747: CII protein; PP_01937; phage(gi557307480)	5e-57
50	complement(1949640..1949777)	PHAGE_Vibrio_8_NC_022747: Cox; PP_01938; phage(gi557307479)	5e-15
51	1950169..1950654	PHAGE_Vibrio_K139_NC_003313: CI; PP_01939; phage(gi17975109)	1e-58
52	1950676..1951506	hypothetical protein Abu_1874 [Arcobacter butzleri RM4018]. gi|157738096|ref|YP_001490780.1|; PP_01940	3e-05
53	complement(1951598..1951765)	hypothetical; PP_01941	0
54	1951776..1952138	hypothetical; PP_01942	0
55	1951866..1951878	attR TTAAATACCTTTT	0
56	1952119..1953141	PHAGE_Vibrio_8_NC_022747: integrase; PP_01943; phage(gi557307475)	7e-99
Region 2, total : 11 CDS. Incomplete match
#	CDS_POSITION	BLAST_HIT	E-VALUE
1	2805613..2805626	attL ACACAGATTGATAG	0
2	2813059..2813787	PHAGE_Entero_mEp460_NC_019716: integrase; PP_02714; phage(gi428782338)	2e-34
3	2813839..2814159	hypothetical protein Shew_3837 [Shewanella loihica PV-4]. gi|127514762|ref|YP_001095959.1|; PP_02715	2e-40
4	2814204..2814509	PHAGE_Stx2_c_1717_NC_011357: transposase; PP_02716; phage(gi209447152)	2e-07
5	2814569..2816122	PHAGE_Stx2_c_1717_NC_011357: transposase; PP_02717; phage(gi209447153)	1e-60
6	2816246..2816653	PHAGE_Entero_mEp460_NC_019716: integrase; PP_02718; phage(gi428782338)	2e-55
7	complement(2816676..2816924)	hypothetical; PP_02719	0
8	complement(2816999..2817754)	hypothetical protein Dd703_0021 [Dickeya dadantii Ech703]. gi|242237481|ref|YP_002985662.1|; PP_02720	3e-62
9	complement(2817754..2818626)	PHAGE_Salmon_SE2_NC_016763: DNA methylase N-4/N-6 domain protein; PP_02721; phage(gi375267272)	3e-56
10	complement(2818731..2818889)	hypothetical; PP_02722	0
11	complement(2818889..2819110)	hypothetical protein VEJY3_07410 [Vibrio sp. EJY3]. gi|375265507|ref|YP_005022950.1|; PP_02723	3e-05
12	complement(2819202..2819675)	PHAGE_Burkho_BcepGomr_NC_009447: virion protein; PP_02724; phage(gi146329983)	6e-21
13	2830643..2830656	attR ACACAGATTGATAG	0
Region 3, total : 13 CDS. Complete match
#	CDS_POSITION	BLAST_HIT	E-VALUE
1	complement(4052009..4052389)	PHAGE_Vibrio_VCY_phi_NC_016162: hypothetical protein; PP_04008; phage(gi358356481)	1e-41
2	4052557..4052697	hypothetical; PP_04009	0
3	4052709..4053980	PHAGE_Vibrio_VfO4K68_NC_002363: DNA replication initiation protein; PP_04010; phage(gi9635486)	9e-86
4	4053987..4054352	PHAGE_Vibrio_Vf33_NC_005948: hypothetical protein; PP_04011; phage(gi49248522)	4e-26
5	4054388..4054582	PHAGE_Vibrio_VCY_phi_NC_016162: hypothetical protein; PP_04012; phage(gi358356474)	3e-22
6	4054609..4054827	PHAGE_Vibrio_VCY_phi_NC_016162: hypothetical protein; PP_04013; phage(gi358356475)	1e-06
7	4054927..4056237	PHAGE_Vibrio_VCY_phi_NC_016162: minor capsid protein; PP_04014; phage(gi358356476)	2e-62
8	4056237..4056581	PHAGE_Vibrio_VCY_phi_NC_016162: hypothetical protein; PP_04015; phage(gi358356477)	1e-31
9	4056584..4057948	PHAGE_Vibrio_VCY_phi_NC_016162: Zot-like protein; PP_04016; phage(gi358356478)	1e-174
10	complement(4058478..4058924)	hypothetical protein ASU2_02620 [Actinobacillus suis H91-0380]. gi|407692116|ref|YP_006816905.1|; PP_04017	5e-07
11	complement(4058905..4059222)	hypothetical protein ASU2_02625 [Actinobacillus suis H91-0380]. gi|407692117|ref|YP_006816906.1|; PP_04018	2e-28
12	complement(4059222..4060316)	hypothetical protein ASU2_02630 [Actinobacillus suis H91-0380]. gi|407692118|ref|YP_006816907.1|; PP_04019	4e-75
13	complement(4060527..4060895)	PHAGE_Vibrio_VCY_phi_NC_016162: hypothetical protein; PP_04020; phage(gi358356480)	7e-30

## Sheet: Table S5
Colocalised gene clusters	Locus tag	Gene	Start	End	Length	Type	Strand	Contig	Product
	16060_00120		146612	146752	141	CDS	Forward	gnl|XXX|16060_1	hypothetical protein
	16060_00126		153705	156101	2397	CDS	Forward	gnl|XXX|16060_1	hypothetical protein
	16060_00370		24218	24430	213	CDS	Reverse	gnl|XXX|16060_4	hypothetical protein
Cluster 1	16060_01105	vspR	79952	80488	537	CDS	Forward	gnl|XXX|16060_11	Transcriptional regulator VspR
	16060_01106	radD_1	80491	81873	1383	CDS	Forward	gnl|XXX|16060_11	Putative DNA repair helicase RadD
	16060_01107		81870	82736	867	CDS	Reverse	gnl|XXX|16060_11	hypothetical protein
	16060_01108		82939	83901	963	CDS	Forward	gnl|XXX|16060_11	putative type I restriction enzymeP M protein
	16060_01110		84545	85414	870	CDS	Forward	gnl|XXX|16060_11	hypothetical protein
	16060_01112		86919	87440	522	CDS	Forward	gnl|XXX|16060_11	hypothetical protein
	16060_01388		54818	54991	174	CDS	Reverse	gnl|XXX|16060_15	hypothetical protein
	16060_01707	dctQ	15358	15666	309	CDS	Forward	gnl|XXX|16060_21	C4-dicarboxylate TRAP transporter small permease protein DctQ
	16060_01853	bcp_1	5402	5866	465	CDS	Reverse	gnl|XXX|16060_24	Peroxiredoxin Bcp
Cluster 2	16060_02361		17870	18652	783	CDS	Reverse	gnl|XXX|16060_36	hypothetical protein
	16060_02362		18697	19257	561	CDS	Reverse	gnl|XXX|16060_36	hypothetical protein
	16060_02363		19250	19972	723	CDS	Reverse	gnl|XXX|16060_36	hypothetical protein
	16060_02364		20208	20633	426	CDS	Reverse	gnl|XXX|16060_36	hypothetical protein
	16060_02365	recD2	20850	23048	2199	CDS	Reverse	gnl|XXX|16060_36	ATP-dependent RecD-like DNA helicase
Cluster 3	16060_02367		23539	23958	420	CDS	Reverse	gnl|XXX|16060_36	hypothetical protein
	16060_02368		23961	26348	2388	CDS	Reverse	gnl|XXX|16060_36	hypothetical protein
Cluster 4	16060_02512		26764	27441	678	CDS	Reverse	gnl|XXX|16060_40	hypothetical protein
	16060_02513	ompH	27615	28616	1002	CDS	Reverse	gnl|XXX|16060_40	Porin-like protein H
Cluster 5	16060_02713	nimR_1	2871	3653	783	CDS	Forward	gnl|XXX|16060_47	HTH-type transcriptional regulator NimR
	16060_02714		3687	4658	972	CDS	Reverse	gnl|XXX|16060_47	hypothetical protein
Cluster 6	16060_02716	trmL_2	6340	6855	516	CDS	Forward	gnl|XXX|16060_47	tRNA (cytidine(34)-2'-O)-methyltransferase
	16060_02717		6852	7403	552	CDS	Reverse	gnl|XXX|16060_47	hypothetical protein
	16060_02721	ugpC_3	12310	13404	1095	CDS	Reverse	gnl|XXX|16060_47	sn-glycerol-3-phosphate import ATP-binding protein UgpC
	16060_02723	araP	14354	15340	987	CDS	Reverse	gnl|XXX|16060_47	L-arabinose transport system permease protein AraP
Cluster 7	16060_02725	galR_5	16717	17724	1008	CDS	Reverse	gnl|XXX|16060_47	HTH-type transcriptional regulator GalR
	16060_02726	codB	18200	19438	1239	CDS	Forward	gnl|XXX|16060_47	Cytosine permease
	16060_02736	fliY	29584	30426	843	CDS	Forward	gnl|XXX|16060_47	L-cystine-binding protein FliY
	16060_02790		26446	26976	531	CDS	Reverse	gnl|XXX|16060_49	hypothetical protein
	16060_02990		1023	2765	1743	CDS	Reverse	gnl|XXX|16060_58	hypothetical protein
Cluster 8	16060_02993		5859	7364	1506	CDS	Reverse	gnl|XXX|16060_58	hypothetical protein
	16060_02994		7361	7591	231	CDS	Reverse	gnl|XXX|16060_58	hypothetical protein
	16060_03008		23343	23951	609	CDS	Forward	gnl|XXX|16060_58	hypothetical protein
	16060_03072		1580	1963	384	CDS	Forward	gnl|XXX|16060_62	hypothetical protein
	16060_03074		2664	2807	144	CDS	Forward	gnl|XXX|16060_62	hypothetical protein
Cluster 9	16060_03090	dpiB_2	226	912	687	CDS	Forward	gnl|XXX|16060_63	Sensor histidine kinase DpiB
	16060_03092	citD	1839	2141	303	CDS	Forward	gnl|XXX|16060_63	Citrate lyase acyl carrier protein
	16060_03093	citE	2138	3016	879	CDS	Forward	gnl|XXX|16060_63	Citrate lyase subunit beta
	16060_03094	citF	3026	4534	1509	CDS	Forward	gnl|XXX|16060_63	Citrate lyase alpha chain
Cluster 10	16060_03098		6866	7141	276	CDS	Reverse	gnl|XXX|16060_63	hypothetical protein
	16060_03099		7231	7332	102	CDS	Forward	gnl|XXX|16060_63	hypothetical protein
	16060_03100		7384	7740	357	CDS	Forward	gnl|XXX|16060_63	hypothetical protein
	16060_03101		7912	8322	411	CDS	Forward	gnl|XXX|16060_63	hypothetical protein
	16060_03102	creD	8223	8516	294	CDS	Reverse	gnl|XXX|16060_63	Inner membrane protein CreD
Cluster 11	16060_03117		123	569	447	CDS	Reverse	gnl|XXX|16060_64	hypothetical protein
	16060_03118		566	1018	453	CDS	Reverse	gnl|XXX|16060_64	hypothetical protein
	16060_03119		1030	2142	1113	CDS	Reverse	gnl|XXX|16060_64	hypothetical protein
	16060_03121	tnsA_3	3448	4350	903	CDS	Forward	gnl|XXX|16060_64	Transposon Tn7 transposition protein TnsA
	16060_03123	tnsC_3	6513	7907	1395	CDS	Forward	gnl|XXX|16060_64	Transposon Tn7 transposition protein TnsC
Cluster 12	16060_03125		8836	10428	1593	CDS	Forward	gnl|XXX|16060_64	hypothetical protein
	16060_03126	uvrB_3	10640	13630	2991	CDS	Forward	gnl|XXX|16060_64	UvrABC system protein B
	16060_03127	add	13696	15975	2280	CDS	Reverse	gnl|XXX|16060_64	Adenosine deaminase
	16060_03164		107	1711	1605	CDS	Forward	gnl|XXX|16060_67	hypothetical protein
	16060_03257		4957	5601	645	CDS	Reverse	gnl|XXX|16060_73	hypothetical protein
	16060_03270		1454	2158	705	CDS	Reverse	gnl|XXX|16060_74	hypothetical protein
Cluster 13	16060_03358		3277	3981	705	CDS	Forward	gnl|XXX|16060_81	hypothetical protein
	16060_03359		4034	4252	219	CDS	Reverse	gnl|XXX|16060_81	hypothetical protein
Cluster 14	16060_03392	oadB	1088	2392	1305	CDS	Reverse	gnl|XXX|16060_84	Oxaloacetate decarboxylase beta chain
	16060_03393		2402	4201	1800	CDS	Reverse	gnl|XXX|16060_84	Methylmalonyl-CoA carboxyltransferase 5S subunit
Cluster 15	16060_03395	citX_2	4736	5221	486	CDS	Forward	gnl|XXX|16060_84	Apo-citrate lyase phosphoribosyl-dephospho-CoA transferase
	16060_03396	citC	6882	7952	1071	CDS	Reverse	gnl|XXX|16060_84	[Citrate [pro-3S]-lyase] ligase
	16060_03409	zur	931	1389	459	CDS	Forward	gnl|XXX|16060_86	Zinc uptake regulation protein
Cluster 16	16060_03437		6092	7078	987	CDS	Reverse	gnl|XXX|16060_88	hypothetical protein
	16060_03438		7230	8543	1314	CDS	Reverse	gnl|XXX|16060_88	hypothetical protein
Cluster 17	16060_03483		3593	4417	825	CDS	Reverse	gnl|XXX|16060_93	hypothetical protein
	16060_03484		4875	5039	165	CDS	Reverse	gnl|XXX|16060_93	hypothetical protein
Cluster 18	16060_03505		658	2334	1677	CDS	Reverse	gnl|XXX|16060_96	hypothetical protein
	16060_03506		2505	2960	456	CDS	Reverse	gnl|XXX|16060_96	hypothetical protein
	16060_03507		5374	5853	480	CDS	Reverse	gnl|XXX|16060_96	hypothetical protein
Cluster 19	16060_03517		786	1655	870	CDS	Forward	gnl|XXX|16060_98	hypothetical protein
	16060_03518		1658	2464	807	CDS	Forward	gnl|XXX|16060_98	hypothetical protein
	16060_03519		2678	3118	441	CDS	Forward	gnl|XXX|16060_98	hypothetical protein
	16060_03521		3789	4370	582	CDS	Forward	gnl|XXX|16060_98	hypothetical protein
	16060_03523		5601	5888	288	CDS	Forward	gnl|XXX|16060_98	hypothetical protein
Cluster 20	16060_03545		138	587	450	CDS	Forward	gnl|XXX|16060_103	hypothetical protein
	16060_03546		725	1144	420	CDS	Forward	gnl|XXX|16060_103	hypothetical protein
	16060_03547		1299	1964	666	CDS	Forward	gnl|XXX|16060_103	hypothetical protein
	16060_03548		2588	3220	633	CDS	Forward	gnl|XXX|16060_103	hypothetical protein
	16060_03549		3934	4479	546	CDS	Forward	gnl|XXX|16060_103	hypothetical protein
	16060_03551		5115	5708	594	CDS	Reverse	gnl|XXX|16060_103	hypothetical protein
	16060_03559		5079	5558	480	CDS	Forward	gnl|XXX|16060_105	hypothetical protein
	16060_03561		6057	6377	321	CDS	Reverse	gnl|XXX|16060_105	hypothetical protein
Cluster 21	16060_03575		161	1276	1116	CDS	Forward	gnl|XXX|16060_108	hypothetical protein
	16060_03576		1411	2193	783	CDS	Forward	gnl|XXX|16060_108	hypothetical protein
	16060_03577		3809	4345	537	CDS	Forward	gnl|XXX|16060_108	hypothetical protein
	16060_03578		4382	4561	180	CDS	Forward	gnl|XXX|16060_108	hypothetical protein
	16060_03636		529	1569	1041	CDS	Forward	gnl|XXX|16060_121	hypothetical protein
	16060_03648	gltK	1300	2154	855	CDS	Reverse	gnl|XXX|16060_129	Glutamate/aspartate import permease protein GltK
Cluster 22	16060_03654		316	717	402	CDS	Reverse	gnl|XXX|16060_131	hypothetical protein
	16060_03655		894	1631	738	CDS	Reverse	gnl|XXX|16060_131	hypothetical protein
